# Supplementary material for: Exploring the lncRNA localization landscape within the retinal pigment epithelium under normal and stress conditions
Source: BMC Genomics. 2022 Jul 26;23:539. doi: 10.1186/s12864-022-08777-1 (PMC9327364; doi:10.1186/s12864-022-08777-1)
Supplement: Supplementary file 4 — Additional file 4: Supplementary Figure 4. Analysis of ADAR1 expression and localization. (A) Detection of ADAR1 by western blotting of lysates from ARPE-19 cells that were treated with H2O2 or left untreated. Blot images are cropped for clarity and conciseness. (B) Immunofluorescent staining of ADAR1 in ARPE-19 cells that were treated with H2O2 or left untreated. (C) Immunofluorescent detection of ADAR1-p110 in ARPE-19 cells that were treated with H2O2 or left untreated and that were transfected with either only ZsGreen mRNA (Neg. Control) or ZsGreen mRNA plus ADAR1-p110-Flag mRNA (ADAR1-p110). Successful transfection was visualized by fluorescence of the ZsGreen protein, and ADAR1-p110 expression was visualized via an anti-flag antibody. [file 12864_2022_8777_MOESM4_ESM.zip]

Archive with 3 entries (3 files):
- Figure_S4.tif
- Figure_S4A_ADAR1_blot.tif
- Figure_S4A_Tubulin_blot.tif
