# Supplementary material for: Exploring the lncRNA localization landscape within the retinal pigment epithelium under normal and stress conditions
Source: BMC Genomics. 2022 Jul 26;23:539. doi: 10.1186/s12864-022-08777-1 (PMC9327364; doi:10.1186/s12864-022-08777-1)
Supplement: Supplementary file 5 — Additional file 5: Table S1. Localization changes of lncRNAs expressed in both BXS and BXS-H2O2. [file 12864_2022_8777_MOESM5_ESM.xlsx]

## Sheet: Sheet1
Table S1: Localization changes of lncRNAs expressed in both BXS and BXS-H2O2
	Number of transcripts
Remain mixed	2419
Remain nuclear	701
Remain cytoplasmic	178
BXS-mixed → BXS-H2O2-nuclear	38
BXS-mixed → BXS-H2O2-cytoplasmic	64
BXS-nuclear → BXS-H2O2-mixed	4
BXS-cytoplasmic → BXS-H2O2-mixed	14
BXS-nuclear → BXS-H2O2-cytoplasmic	0
BXS-cytoplasmic → BXS-H2O2-nuclear	1
