# Supplementary material for: Exploring the lncRNA localization landscape within the retinal pigment epithelium under normal and stress conditions
Source: BMC Genomics. 2022 Jul 26;23:539. doi: 10.1186/s12864-022-08777-1 (PMC9327364; doi:10.1186/s12864-022-08777-1)
Supplement: Supplementary file 6 — Additional file 6: Table S2. Verification of A-to-I editing sites in SPRINT-identified loci. [file 12864_2022_8777_MOESM6_ESM.xlsx]

## Sheet: Sheet1
Table S2: Verification of A-to-I editing sites in SPRINT-identified loci
Locus	Genomic position of potential edit	Evidence of SNP? (Yes/No)	Editing detected by SPRINT? (Yes/No)
ICMT	chr1:6223184	No	No
	chr1:6223200	No	No
	chr1:6223204	No	No
	chr1:6223240	No	No
	chr1:6223245	No	No
	chr1:6223246	No	Yes
	chr1:6223272	No	No
	chr1:6223285	No	No
	chr1:6223286	No	No
	chr1:6223288	No	No
	chr1:6223291	No	No
	chr1:6223305	Yes	Yes
	chr1:6223322	No	No
	chr1:6223325	No	No
	chr1:6223329	No	No
CTSB	chr8:11843787	No	No
	chr8:11843828	No	No
	chr8:11843834	No	Yes
PLAC4	chr10:80137657	No	Yes
	chr10:80137659	No	No
	chr10:80137682	No	No
	chr10:80137714	No	No
	chr10:80137729	No	Yes
RGR	chr10:84251581	No	No
	chr10:84251593	No	No
	chr10:84251596	No	No
	chr10:84251614	No	Yes
	chr10:84251645	No	No
	chr10:84251683	No	No
RPL27A	chr11:8687204	No	No
	chr11:8687224	No	No
	chr11:8687235	No	No
	chr11:8687238	No	No
	chr11:8687239	No	No
	chr11:8687240	No	No
	chr11:8687242	No	No
	chr11:8687248	No	No
	chr11:8687252	No	No
	chr11:8687256	No	No
	chr11:8687278	No	Yes
	chr11:8687279	No	Yes
	chr11:8687288	No	No
	chr11:8687295	No	No
	chr11:8687344	No	No
LTBP3	chr11:65549426	No	No
AJUBA	chr14:22972905	No	No
	chr14:22972906	No	Yes
	chr14:22972907	No	Yes
	chr14:22972940	No	No
	chr14:22972941	No	No
SERPINF2	chr17:1751592	No	No
	chr17:1751597	No	No
	chr17:1751600	No	No
	chr17:1751601	No	No
	chr17:1751602	No	No
	chr17:1751604	No	No
	chr17:1751607	No	No
	chr17:1751617	Yes	No
	chr17:1751627	No	Yes
	chr17:1751633	No	No
	chr17:1751634	No	Yes
	chr17:1751639	No	Yes
	chr17:1751643	No	No
	chr17:1751662	Yes	No
	chr17:1751663	No	No
	chr17:1751682	No	No
	chr17:1751699	No	No
	chr17:1751734	No	No
PRKCSH	chr19:11450409	No	No
TCFL5	chr20:62851923	Yes	Yes
SNRPD3	chr22:24574617	No	No
	chr22:24574644	No	No
	chr22:24574666	No	No
	chr22:24574674	No	No
	chr22:24574702	No	No
	chr22:24574706	No	No
	chr22:24574709	No	No
	chr22:24574711	No	No
	chr22:24574719	No	No
	chr22:24574720	No	No
	chr22:24574736	No	No
FOXRED2	chr22:36488667	Yes	No
	chr22:36488671	No	No
	chr22:36488679	No	No
	chr22:36488680	Yes	No
	chr22:36488684	No	No
	chr22:36488687	No	No
	chr22:36488710	No	No
	chr22:36488742	No	No
	chr22:36488754	No	No
	chr22:36488757	No	Yes
	chr22:36488760	No	Yes
	chr22:36488763	No	Yes
	chr22:36488769	No	Yes
	chr22:36488782	No	Yes
PNPLA3	chr22:43950774	No	No
	chr22:43950846	No	No
	chr22:43950886	No	No
AC007325.2	chr22_KI270734v1_random:149289	No	No
	chr22_KI270734v1_random:149341	No	No
	chr22_KI270734v1_random:149372	No	Yes
	chr22_KI270734v1_random:149383	No	No
	chr22_KI270734v1_random:149385	No	Yes
None (chrX)	chrX:1385122	No	No
	chrX:1385132	No	No
	chrX:1385158	No	Yes
	chrX:1385161	No	Yes
	chrX:1385168	No	Yes
